# Supplementary material for: Clinical and Molecular Characterization of a Patient with Generalized Arterial Calcification of Infancy Caused by Rare ABCC6 Mutation
Source: J Pers Med. 2023 Dec 30;14(1):54. doi: 10.3390/jpm14010054 (PMC10817667; doi:10.3390/jpm14010054)
Supplement: Supplementary file 1 [file jpm-14-00054-s001.zip]

Archive with 1 entries (1 files):
- jpm-2731018-supplementary.pdf
